# Supplementary material for: Evolution of the Immunoglobulin Isotypes—Variations of Biophysical Properties among Animal Classes
Source: Biomolecules. 2023 May 8;13(5):801. doi: 10.3390/biom13050801 (PMC10216798; doi:10.3390/biom13050801)
Supplement: Supplementary file 1 [file biomolecules-13-00801-s001.zip]

Archive with 1 entries (1 files):
- biomolecules-2357674-supplementary.pdf
